# Supplementary material for: Adjuvant Use of Pembrolizumab for Stage III Melanoma in a Real-World Setting in Europe
Source: Cancers (Basel). 2024 Oct 22;16(21):3558. doi: 10.3390/cancers16213558 (PMC11545249; doi:10.3390/cancers16213558)
Supplement: Supplementary file 1 [file cancers-16-03558-s001.zip]

Archive with 1 entries (1 files):
- cancers-3204401-supplementary.pdf
